# Supplementary material for: Lambs Grazing With Adult Ewes Prefer Forbs With High‐Nutrient Content in Native Grasslands Dominated by Leymus chinensis and Stipa grandis
Source: Ecol Evol. 2024 Nov 18;14(11):e70609. doi: 10.1002/ece3.70609 (PMC11573460; doi:10.1002/ece3.70609)
Supplement: Supplementary file 2 — Data S2. [file ECE3-14-e70609-s001.xlsx]

## Sheet: Main data
LA=Lambs alone, LM/EM=mixed lambs and ewes, EA= ewes alone
	Grazing strategies	Feed intake	OMD	Daily Grazing time
1	LA	878.67	0.360967	11.2745
2	LA	1131.83	0.60735	9.95098
3	LA	1657.66	0.6318	11.2549
4	LA	983.78	0.429533	10.406
5	LA	1404.85	0.63235	10.7644
6	LA	810.67	0.5747	11.0755
7	LA	1225.65	0.467067	11.0867
8	LA	941.14	0.425633	10.7233
9	LA	1197.24	0.381233	11.13
10	LM	1129.36	0.6558	9.64706
11	LM	1750.59	0.568533	8.60784
12	LM	1051.02	0.607667	10.4
13	LM	1521.43	0.588267	10.1991
14	LM	1244.3	0.57305	9.58009
15	LM	1846.16	0.660633	10.6546
16	LM	831.16	0.5625	11.0267
17	LM	796.23	0.579867	9.63333
18	LM	1028.46	0.5605	11.26
19	EM	1855.51	0.582033	9.88235
20	EM	2430.11	0.557833	8.81373
21	EM	2005.3	0.554933	9.58824
22	EM	3494.06	0.608433	9.24028
23	EM	2872.05	0.6566	9.41481
24	EM	2511.35	0.639333	10.0815
25	EM	1751.12	0.4353	10.4433
26	EM	1814.48	0.560433	10.0133
27	EM	1766.83	0.5437	10.6967
28	EA	1939.02	0.594033	9.12745
29	EA	1772.82	0.592333	10.1765
30	EA	2041.47	0.627733	8.11765
31	EA	2329.3	0.562567	9.25046
32	EA	2326.09	0.5904	9.66759
33	EA	2493.25	0.561333	8.60694
34	EA	1640.65	0.556567	9.85667
35	EA	1571.25	0.5981	10.22
36	EA	1615.41	0.64735	9.25333
LA=Lambs alone, LM/EM=mixed lambs and ewes, EA= ewes alone
	Grazing strategies	Family	DRA	VRA	Jacob's D
1	LA	Poaceae	0.264835	0.476398	-0.432734
2	LA	Poaceae	0.344544	0.465518	-0.24725
3	LA	Poaceae	0.673091	0.574789	0.207341
4	LA	Cyperaceae	0.0178862	0.149956	-0.812849
5	LA	Cyperaceae	0.0552851	0.167764	-0.55002
6	LA	Cyperaceae	0.0838953	0.0426474	0.345497
7	LA	Fabaceae	0.0110919	0.0944721	-0.805852
8	LA	Fabaceae	0.00643319	0.0142831	-0.382317
9	LA	Fabaceae	0.00601666	0.0260146	-0.630488
10	LA	Liliaceae	0.00432181	0.0255763	-0.716192
11	LA	Liliaceae	0.00486074	0.034124	-0.757076
12	LA	Liliaceae	0.0105705	0.00870165	0.0979069
13	LA	Rosaceae	0.642982	0.0322506	0.963664
14	LA	Rosaceae	0.546438	0.0497381	0.916727
15	LA	Rosaceae	0.141859	0.0304	0.681148
16	LA	Forbs	0.0588831	0.221347	-0.639211
17	LA	Forbs	0.0424389	0.268573	-0.784601
18	LA	Forbs	0.0845678	0.317448	-0.668573
19	LM	Poaceae	0.512539	0.734311	-0.448818
20	LM	Poaceae	0.536772	0.691079	-0.317539
21	LM	Poaceae	0.542613	0.796455	-0.534703
22	LM	Cyperaceae	0.0426814	0.114247	-0.486259
23	LM	Cyperaceae	0.105063	0.101718	0.0180422
24	LM	Cyperaceae	0.133541	0.0912049	0.211271
25	LM	Fabaceae	0.00470024	0.0197858	-0.620805
26	LM	Fabaceae	0.00239143	0.0311954	-0.861424
27	LM	Fabaceae	0.00405093	0.0235584	-0.711473
28	LM	Liliaceae	0.00318537	0.0162191	-0.675283
29	LM	Liliaceae	0.00229368	0.0133657	-0.709832
30	LM	Liliaceae	0.00340223	0.0442577	-0.86268
31	LM	Rosaceae	0.35663	0.0223882	0.92065
32	LM	Rosaceae	0.243569	0.0321252	0.813106
33	LM	Rosaceae	0.209175	0.0227643	0.838118
34	LM	Forbs	0.0802641	0.093049	-0.0807247
35	LM	Forbs	0.10991	0.130516	-0.0973173
36	LM	Forbs	0.107219	0.0217601	0.68745
37	EM	Poaceae	0.542513	0.734311	-0.399514
38	EM	Poaceae	0.650412	0.691079	-0.0918993
39	EM	Poaceae	0.689008	0.796455	-0.276971
40	EM	Cyperaceae	0.0665402	0.114247	-0.288114
41	EM	Cyperaceae	0.0542397	0.101718	-0.32761
42	EM	Cyperaceae	0.110063	0.0912049	0.104078
43	EM	Fabaceae	0.00552778	0.0197858	-0.568167
44	EM	Fabaceae	0.00785964	0.0311954	-0.605107
45	EM	Fabaceae	0.00824695	0.0235584	-0.487366
46	EM	Liliaceae	0.00153464	0.0162191	-0.829445
47	EM	Liliaceae	0.00536494	0.0133657	-0.430442
48	EM	Liliaceae	0.00261549	0.0442577	-0.892811
49	EM	Rosaceae	0.317596	0.0223882	0.906203
50	EM	Rosaceae	0.172552	0.0321252	0.72538
51	EM	Rosaceae	0.143001	0.0227643	0.754997
52	EM	Forbs	0.0662883	0.093049	-0.182044
53	EM	Forbs	0.109572	0.130516	-0.099033
54	EM	Forbs	0.0470661	0.0217601	0.378959
55	EA	Poaceae	0.442175	0.413323	0.0588852
56	EA	Poaceae	0.503163	0.482545	0.0412273
57	EA	Poaceae	0.492351	0.782994	-0.576297
58	EA	Cyperaceae	0.0370077	0.186534	-0.712929
59	EA	Cyperaceae	0.0294203	0.112856	-0.615146
60	EA	Cyperaceae	0.0347703	0.106733	-0.536711
61	EA	Fabaceae	0.00488703	0.0163493	-0.543839
62	EA	Fabaceae	0.00288094	0.010279	-0.564707
63	EA	Fabaceae	0.00530408	0.0223734	-0.622057
64	EA	Liliaceae	0.0016064	0.0609173	-0.951594
65	EA	Liliaceae	0.00225568	0.0189343	-0.790286
66	EA	Liliaceae	0.0035067	0.0218858	-0.728202
67	EA	Rosaceae	0.251336	0.0175735	0.898824
68	EA	Rosaceae	0.2559	0.0542087	0.714294
69	EA	Rosaceae	0.15544	0.0131009	0.865451
70	EA	Forbs	0.262988	0.305303	-0.103788
71	EA	Forbs	0.20638	0.321177	-0.290634
72	EA	Forbs	0.308629	0.0529127	0.777534
LA=Lambs alone, LM/EM=mixed lambs and ewes, EA= ewes alone
	Grazing strategies	Nutrient composition classification	NDF	ADF	CP
1	LA	Diet	48.721	25.7667	8.845
2	LA	Diet	50.5822	25.312	8.74711
3	LA	Diet	59.4306	25.4178	8.20994
4	LA	Diet	57.7126	27.3258	9.80276
5	LA	Diet	57.4567	26.9755	9.87447
6	LA	Diet	63.7335	27.733	9.59013
7	LA	Diet	65.9783	32.1776	7.17807
8	LA	Diet	57.6022	28.322	7.36549
9	LA	Diet	59.9058	29.1278	7.38373
10	LA	Vegetation	61.903	28.083	8.76278
11	LA	Vegetation	60.7888	16.8602	8.39211
12	LA	Vegetation	64.2898	29.4482	7.23539
13	LA	Vegetation	63.1183	21.2697	9.83714
14	LA	Vegetation	65.2507	31.6879	9.76461
15	LA	Vegetation	69.016	32.7868	6.57308
16	LA	Vegetation	67.6478	31.7172	6.69036
17	LA	Vegetation	65.3184	31.0875	6.6955
18	LA	Vegetation	65.7531	32.6976	6.51005
19	LM	Diet	51.2996	23.4514	9.64791
20	LM	Diet	55.5807	23.8461	9.15803
21	LM	Diet	57.5328	23.5631	8.93848
22	LM	Diet	62.7243	31.2462	9.43345
23	LM	Diet	59.4461	30.8564	9.81083
24	LM	Diet	59.9289	30.5787	9.92403
25	LM	Diet	61.6927	34.2674	8.5136
26	LM	Diet	64.9729	34.971	7.55116
27	LM	Diet	62.1401	34.3548	8.46657
28	LM	Vegetation	57.6088	26.7603	9.63985
29	LM	Vegetation	63.4292	22.2167	8.15062
30	LM	Vegetation	64.8842	22.6016	8.10108
31	LM	Vegetation	66.7008	32.1716	7.64155
32	LM	Vegetation	68.9667	33.7622	8.52409
33	LM	Vegetation	67.8338	32.9669	8.08282
34	LM	Vegetation	63.7332	32.0069	6.52584
35	LM	Vegetation	68.1329	34.9779	6.58747
36	LM	Vegetation	62.3596	35.9927	6.70516
37	EM	Diet	50.1056	23.4004	9.76366
38	EM	Diet	58.6946	24.0671	8.8953
39	EM	Diet	56.6919	23.4649	9.10981
40	EM	Diet	62.2577	31.2443	9.46021
41	EM	Diet	64.1177	31.6757	9.1402
42	EM	Diet	58.9291	30.6946	9.92089
43	EM	Diet	66.0238	35.5788	8.06318
44	EM	Diet	66.6092	35.4589	7.36251
45	EM	Diet	64.3481	35.1539	8.2383
46	EM	Vegetation	57.6088	26.7603	9.63985
47	EM	Vegetation	63.4292	22.2167	8.15062
48	EM	Vegetation	64.8842	22.6016	8.10108
49	EM	Vegetation	66.7008	32.1716	7.64155
50	EM	Vegetation	68.9667	33.7622	8.52409
51	EM	Vegetation	67.8338	32.9669	8.08282
52	EM	Vegetation	63.7332	32.0069	6.52584
53	EM	Vegetation	68.1329	34.9779	6.58747
54	EM	Vegetation	62.3596	35.9927	6.70516
55	EA	Diet	49.3345	24.0296	11.3699
56	EA	Diet	56.3888	23.5638	10.4927
57	EA	Diet	54.3564	23.5338	10.7196
58	EA	Diet	60.0563	23.8304	11.0351
59	EA	Diet	58.8743	23.845	11.1464
60	EA	Diet	56.8917	23.8526	11.337
61	EA	Diet	60.8285	32.3853	9.09498
62	EA	Diet	61.258	32.5505	8.83438
63	EA	Diet	58.5804	31.3393	9.27251
64	EA	Vegetation	59.9127	27.2963	9.11541
65	EA	Vegetation	62.4198	27.5843	9.96109
66	EA	Vegetation	62.0571	21.6231	8.6439
67	EA	Vegetation	65.4132	18.3122	10.1618
68	EA	Vegetation	64.0884	29.099	10.1781
69	EA	Vegetation	65.9015	31.1974	9.73218
70	EA	Vegetation	65.8636	32.0935	7.57199
71	EA	Vegetation	64.9985	31.6453	7.58025
72	EA	Vegetation	60.8493	34.9531	6.89407
Grazing strategies	LA=Lambs alone, LM/EM=mixed lambs and ewes, EA= ewes alone
group	PCNMDS1	PCNMDS2	group	PCNMDS1	PCNMDS2	group	PCNMDS1	PCNMDS2
LM	-1.5291	-1.3065	EM	0.7783	0.9091	EM	1.3605	0.0966
LM	-0.2452	0.3165	EM	0.4061	1.5085	EM	-1.4482	0.3247
LM	-0.797	0.723	EM	1.6387	-0.9353	EM	-1.0837	0.1005
LM	-0.3442	0.0646	EM	0.6873	-0.5989	EM	-1.3967	0.7177
LM	0.2641	-0.4187	EM	0.4857	-0.5115	EM	-0.8489	-0.1307
LM	-0.2689	0.1307	EM	-1.315	-0.108	EM	0.5062	0.0533
LM	-1.436	0.045	EM	0.2413	-0.2561	EM	2.0825	0.0108
LM	-1.3818	0.2407	EM	0.5486	-0.1741	EM	0.9661	-0.2383
LM	0.4165	0.1273	EM	0.922	0.2978	EM	-1.2912	-1.0295
LM	0.6311	0.205	EM	0.8613	-0.4336	EM	-0.2213	0.6723
LM	0.0538	-0.008	EM	0.9135	-0.1163	EM	0.0695	0.3705
LM	-0.463	0.431	EM	0.4877	-0.3593	EM	0.1377	0.4251
LM	0.0536	-0.0718	EM	1.3179	-0.7541	EM	0.7193	-0.6782
LM	-0.9643	0.4709	EM	-1.3312	-0.0471	EM	-1.3414	-0.0191
LM	-0.1707	-0.1104	EM	-1.001	0.0394	EM	-1.24	1.1762
LM	0.1523	0.1822	EM	0.5784	-0.5383	EM	-0.6012	-0.7374
LM	0.3881	0.0374	EM	-0.6256	0.4154	EM	0.1552	-1.5172
LM	-0.5408	-0.8673	EM	-1.7244	0.0467	EM	-0.5904	-0.1373
LM	0.0006	0.0877	EM	-0.4402	0.7568	EM	-0.511	0.6084
LM	0.7127	-0.2643	EM	1.6657	0.1371	EM	-0.5767	0.2556
LM	-0.7309	-0.9685	EM	1.4298	1.2571	EM	-0.2057	0.314
LM	-1.1211	-0.7133	EM	1.7528	-0.1422	EM	-0.9372	0.9531
LM	-1.414	-0.2622	EM	0.1847	-0.3144	EM	1.6672	0.0437
LM	-1.5238	-0.6039	EM	1.7343	-0.5041	EM	1.6723	0.1893
LM	0.7917	0.1251	EM	1.1901	0.2696	EM	-0.1201	0.6328
LM	-1.6555	-0.1358	EM	-0.1901	0.1449	EM	-0.3196	0.7375
LA	1.4583	0.437	EM	1.4238	0.0332	EM	-0.1496	0.4891
LA	0.1906	0.1467	EA	-1.9799	-0.1346	LM	-1.1679	-1.6305
LA	1.4778	0.0301	EA	-0.8761	0.2352	LM	-1.2774	-0.1245
LA	1.7238	-0.0016	EA	0.9333	-0.5383	LM	-1.1425	-0.7307
LA	1.1502	-0.105	EA	-0.0903	0.0434	LM	-1.0384	-0.2709
LA	-0.0762	0.2172	EA	0.36	-0.1328	LM	-0.6444	-0.9614
LA	1.4778	-0.1273	EA	1.5501	0.6462	LM	-0.2743	-0.959
LA	1.9269	-0.0548	EA	-1.2574	-0.3539	LM	1.4347	-0.1508
LA	-1.0489	0.0352	EA	-1.1729	-0.1682	LM	0.6598	-0.0207
LA	-1.2812	0.4073	EA	-0.5084	-0.1216	LM	0.7716	0.1637
LA	1.9987	0.034	EA	-1.1434	-0.1529	LM	1.0559	0.0216
LA	0.2901	0.2254	EA	-0.339	-0.0365	LM	1.5437	0.1808
LA	1.0761	-0.1496	EA	-0.3253	0.0114	LM	0.3102	0.2948
LA	-0.6751	0.0516	EA	-0.0775	-0.081	LM	-0.2909	0.6517
LA	0.771	-0.4738	EA	-0.2229	-0.0768	LM	0.2318	0.0508
LA	2.2516	-0.0305	EA	0.8095	-0.3374	LM	1.1049	-0.4721
LA	0.8991	-0.1452	EA	-0.5146	0.163	LM	0.3224	0.0758
LA	-1.3042	-0.2128	EA	0.9793	0.8601	LM	-0.0132	-0.7577
LA	-1.2823	0.0269	EA	0.0896	-0.1495	LM	-0.9809	0.0836
LA	1.412	0.0469	EA	-1.6241	-0.1747	LM	1.3275	0.1286
LA	0.5953	0.0767	EA	-1.5742	-0.2063	LM	0.7335	-0.0528
LA	1.5673	-0.0393	EA	-0.5178	-0.0443	LM	0.0374	0.4227
LA	-0.8134	0.6925	EA	-0.6859	-0.0572	LM	0.6653	-0.1059
LA	-0.0631	-0.1009	EA	-0.4532	-0.0631	LM	-0.444	0.3408
LA	0.4945	-0.0794	EA	-0.7059	-0.0354	LM	0.4673	-0.1884
LA	-1.5751	1.2324	EA	-0.8327	-0.0311	LM	-0.9231	0.2483
LA	-1.5198	0.4037	EA	-1.6108	-0.201	LM	1.0774	0.0787
			EA	-0.83	1.115
